# Supplementary material for: Macrofungal diversity in community-managed sal (Shorea robusta) forests in central Nepal
Source: Mycology. 2015 Aug 3;6(3-4):151–7. doi: 10.1080/21501203.2015.1075232 (PMC6106073; doi:10.1080/21501203.2015.1075232)
Supplement: Supplementary_files.zip [file TMYC_A_1075232_SM3417.zip]

Archive with 3 entries (2 files):
- Supplementary files/
- Supplementary files/Supplementary Table 1.docx
- Supplementary files/Supplementary table 2.docx
